# Supplementary material for: Digital selective transformation and patterning of highly conductive hydrogel bioelectronics by laser-induced phase separation
Source: Sci Adv. 2022 Jun 8;8(23):eabo3209. doi: 10.1126/sciadv.abo3209 (PMC9177068; doi:10.1126/sciadv.abo3209)
Supplement: Supplementary file 2 — Movies S1 to S4 [file sciadv.abo3209_movies_s1_to_s4.zip]

Archive with 4 entries (4 files):
- sciadv.abo3209_movie_s1.avi
- sciadv.abo3209_movie_s2.avi
- sciadv.abo3209_movie_s3.mp4
- sciadv.abo3209_movie_s4.mp4
